# Supplementary material for: Senecavirus A Enhances Its Adaptive Evolution via Synonymous Codon Bias Evolution
Source: Viruses. 2022 May 16;14(5):1055. doi: 10.3390/v14051055 (PMC9146685; doi:10.3390/v14051055)
Supplement: Supplementary file 1 [file viruses-14-01055-s001.zip]

Archive with 6 entries (6 files):
- Figure S1- The phylogenetic tree of Senecavirus A is constructed by Bayesian algorithm..pdf
- Figure S2-Histogram of GC content of each strain in SVA coding region.pdf
- Table S1-Sevecavirus A strain sequence information.xlsx
- Table S2- Codon bias calculation data of Sevecavirus A strain.xlsx
- Table S3- Information of recombination events of the isolated SVA.pdf
- Table S4-A quantitative index of changes in synonymous codon usage patterns of amino acids in three groups of Senecavirus A.xlsx
