# Supplementary material for: Senecavirus A Enhances Its Adaptive Evolution via Synonymous Codon Bias Evolution
Source: Viruses. 2022 May 16;14(5):1055. doi: 10.3390/v14051055 (PMC9146685; doi:10.3390/v14051055)
Supplement: Supplementary file 1 [file viruses-14-01055-s001.zip › Table S1-Sevecavirus A strain sequence information.xlsx]

## Sheet: Sheet1
Supplementary Table 1. Sevecavirus A strain sequence information used in the study.
Strain the full name	Gene Bank number	Year	Geographic location	Abbreviation in the paper	Suspected recombination event
USA-SVA-NC88-23626-1988-MN812936	MN812936	1988	USA	USA-01	NO
USA-SVA-MN88-36695-1988-MN812937	MN812937	1988	USA	USA-02	NO
USA-SVA-89-47552-1989-MN233028	MN233028	1989	USA	USA-03	NO
USA-SVA-IA89-47552-1989 -MN812938	MN812938	1989	USA	USA-04	NO
USA-SVA-NJ90-10324-1989-MN812939	MN812939	1989	USA	USA-05	NO
USA-SVA-IA90-23664-1990-MN233030	MN233030	1990	USA	USA-06	NO
USA-SVA-IL92-48963-1992-MN812940	MN812940	1992	USA	USA-07	NO
USA-SVA-IL94-9356-1993-MN233032	MN233032	1993	USA	USA-08	NO
USA-SVA-LA97-98061-1997-MN812941	MN812941	1997	USA	USA-09	YES
USA-SVA-MN99-29256-1999-MN233033	MN233033	1999	USA	USA-10	NO
USA-SVA-IL00-66289-2000-MN233017	MN233017	2000	USA	USA-11	NO
USA-SVA-CA01-131395-2001-MN812942	MN812942	2001	USA	USA-12	NO
USA-SVA-IL01-84124-2001- MN233019	MN233019	2001	USA	USA-13	NO
USA-SVA-IA05-401302-2005-MN233021	MN233021	2005	USA	USA-14	NO
USA-SVA-SC05-363649-2005-MN233020	MN233020	2005	USA	USA-15	NO
USA-SVA-TN06-00310-2006-MN812943	MN812943	2006	USA	USA-16	NO
USA-SVA-TN06-429971-2006-MN233022	MN233022	2006	USA	USA-17	NO
CNA-SVA-07-503297-2007-MN233023	MN233023	2007	CNA	CAN-01	NO
USA-SVA-MN07-00487-2007- MN812944	MN812944	2007	USA	USA-18	NO
USA-SVA-MN07-00488-2007- MN812945	MN812945	2007	USA	USA-19	NO
USA-SVV-001-2008-DQ641257	DQ641257	2008	USA	USA-20	NO
USA-SVV-2008-NC-011349	NC-011349	2008	USA	USA-21	NO
USA-SVA-IA09-34037-2009-MN812946	MN812946	2009	USA	USA-22	YES
CNA-SVV-11-55910-3-2013-KC667560	KC667560	2013	CNA	CAN-02	YES
USA-SVA-HI13-007758-2013-MN812947	MN812947	2013	USA	USA-23	NO
USA-SVA-HI13-019514-2013-MN812948	MN812948	2013	USA	USA-24	YES
USA-SVA-715-2014-KY172968	KY172968	2014	USA	USA-25	NO
Brazil-SVA-011_2015-MF615501	MF615501	2015	Brazil	BRA-01	NO
Brazil-SVA-128_2015-MF615506	MF615506	2015	Brazil	BRA-02	NO
Brazil-SVA-235_2015-MF615507	MF615507	2015	Brazil	BRA-03	NO
Brazil-SVA-244_2015-MF615508	MF615508	2015	Brazil	BRA-04	NO
Brazil-SVA-245_2015-MF615509	MF615509	2015	Brazil	BRA-05	NO
Brazil-SVA-282_2015-MF615510	MF615510	2015	Brazil	BRA-06	NO
Brazil-SVA-GO3-2015-KR063109	KR063109	2015	Brazil	BRA-07	NO
Brazil-SVA-MG1-2015-KR063107	KR063107	2015	Brazil	BRA-08	NO
Brazil-SVA-MG2-2015-KR063108	KR063108	2015	Brazil	BRA-09	NO
CHN-SVA-CH-01-2015-KT321458	KT321458	2015	CHN	CHN-01	YES
CHN-SVA-CH-02-2015-KX173339	KX173339	2015	CHN	CHN-02	NO
CHN-SVA-CH-03-2015-KX173338	KX173338	2015	CHN	CHN-03	NO
CHN-SVA-CH-04-2015-KX173340	KX173340	2015	CHN	CHN-04	NO
CHN-SVA-DB-2015-KX751943	KX751943	2015	CHN	CHN-05	YES
CNA-SVA-MB-NCFAD1-2015-KY486156	KY486156	2015	CNA	CAN-03	NO
CNA-SVA-MB-NCFAD2-2015-KY486157	KY486157	2015	CNA	CAN-04	NO
CNA-SVA-MB-NCFAD3-2015-KY486158	KY486158	2015	CNA	CAN-05	NO
CNA-SVA-MB-NCFAD4-2015-KY486159	KY486159	2015	CNA	CAN-06	NO
CNA-SVA-MB-NCFAD5-2015-KY486160	KY486160	2015	CNA	CAN-07	NO
CNA-SVA-MB-NCFAD6-2015-KY486161	KY486161	2015	CNA	CAN-08	NO
CNA-SVA-MB-NCFAD7-2015-KY486162	KY486162	2015	CNA	CAN-09	NO
CNA-SVA-MB-NCFAD8-2015-KY486163	KY486163	2015	CNA	CAN-10	NO
CNA-SVA-MB-NCFAD9-2015-KY486164	KY486164	2015	CNA	CAN-11	NO
CNA-SVA-ON-FMA1-2015-KY486165	KY486165	2015	CNA	CAN-12	NO
CNA-SVA-ON-FMA2-2015-KY486166	KY486166	2015	CNA	CAN-13	NO
USA-SVA-15-39812IA-KU051391	KU051391	2015	USA	USA-26	NO
USA-SVA-15-40380IA-KU051392	KU051392	2015	USA	USA-27	NO
USA-SVA-15-40381IA-KU051393	KU051393	2015	USA	USA-28	NO
USA-SVA-15-41901SD-KU051394	KU051394	2015	USA	USA-29	NO
USA-SVA-CA15-52-2015-MN812955	MN812955	2015	USA	USA-30	NO
USA-SVA-GA15-187-2015-MN812952	MN812952	2015	USA	USA-31	NO
USA-SVA-GA15-022479-2015-MN812950	MN812950	2015	USA	USA-32	NO
USA-SVA-GBI29-2015-KT827251	KT827251	2015	USA	USA-33	NO
USA-SVA-GBI30-2015-KT827252	KT827252	2015	USA	USA-34	NO
USA-SVA-HI15-021004-2015-MN812949	MN812949	2015	USA	USA-35	YES
USA-SVA-IA15-64-2015-MN812956	MN812956	2015	USA	USA-36	NO
USA-SVA-IA39812-2015-KU954087	KU954087	2015	USA	USA-37	NO
USA-SVA-IA40380-2015-KT757280	KT757280	2015	USA	USA-38	NO
USA-SVA-IA40381-2015-KU954088	KU954088	2015	USA	USA-39	NO
USA-SVA-IA44662-2015-KU954089	KU954089	2015	USA	USA-40	NO
USA-SVA-IA44952-2015-KU954090	KU954090	2015	USA	USA-41	NO
USA-SVA-IA46008-2015-KT757282	KT757282	2015	USA	USA-42	NO
USA-SVA-IL-01-8-2015-MH634523	MH634523	2015	USA	USA-43	NO
USA-SVA-IL-01-9-2015-MH634524	MH634524	2015	USA	USA-44	NO
USA-SVA-IL-14-7a-2015-MH634525	MH634525	2015	USA	USA-45	NO
USA-SVA-IL15-229-2015-MN812954	MN812954	2015	USA	USA-46	NO
USA-SVA-IL-46-1a-2015-MH634526	MH634526	2015	USA	USA-47	NO
USA-SVA-IL-51-4-2015-MH634527	MH634527	2015	USA	USA-48	NO
USA-SVA-IL-51-6-2015-MH634528	MH634528	2015	USA	USA-49	NO
USA-SVA-IL-51-7-2015-MH634529	MH634529	2015	USA	USA-50	NO
USA-SVA-IL-72-1-2015-MH634530	MH634530	2015	USA	USA-51	NO
USA-SVA-IL-72-2-2015-MH634531	MH634531	2015	USA	USA-52	NO
USA-SVA-IL-72-3-2015-MH634532	MH634532	2015	USA	USA-53	NO
USA-SVA-IL-81-4a-2015-MH634533	MH634533	2015	USA	USA-54	NO
USA-SVA-IL-81-5a-2015-MH634534	MH634534	2015	USA	USA-55	YES
USA-SVA-IN_Purdue_4885-2015-KX223836	KX223836	2015	USA	USA-56	YES
USA-SVA-IN_Purdue_4914-26-2015-KY618834	KY618834	2015	USA	USA-57	YES
USA-SVA-KS15-01-2015-KX019804	KX019804	2015	USA	USA-58	NO
USA-SVA-KS15-031348-2015-MN233025	MN233025	2015	USA	USA-59	YES
USA-SVA-MI15-7-2015-MN812957	MN812957	2015	USA	USA-60	YES
USA-SVA-MI15-21-2015-MN812953	MN812953	2015	USA	USA-61	YES
USA-SVA-MN_US-2015-MN164664	MN164664	2015	USA	USA-62	NO
USA-SVA-MN-004-2015-MK333629	MK333629	2015	USA	USA-63	NO
USA-SVA-MN-005-2015-MK333630	MK333630	2015	USA	USA-64	NO
USA-SVA-MN-006-2015-MK333631	MK333631	2015	USA	USA-65	NO
USA-SVA-MN-007-2015-MK333632	MK333632	2015	USA	USA-66	NO
USA-SVA-MN15-84-4-2015-KU359210	KU359210	2015	USA	USA-67	NO
USA-SVA-MN15-84-8-2015-KU359211	KU359211	2015	USA	USA-68	NO
USA-SVA-MN15-84-21-2015KU359212	KU359212	2015	USA	USA-69	NO
USA-SVA-MN15-84-22-2015-KU359213	KU359213	2015	USA	USA-70	NO
USA-SVA-MN15-308-M3-2015-KU359214	KU359214	2015	USA	USA-71	NO
USA-SVA-MO15-029085-2015-MN233024	MN233024	2015	USA	USA-72	NO
USA-SVA-ND15-029655-2015-MN812951	MN812951	2015	USA	USA-73	NO
USA-SVA-OH1-KU058182	KU058182	2015	USA	USA-74	NO
USA-SVA-SD15-26-2015-KX778101	KX778101	2015	USA	USA-75	NO
USA-SVA-SD41901-2015-KT757281	KT757281	2015	USA	USA-76	NO
USA-SVA-SVA-OH2-KU058183	KU058183	2015	USA	USA-77	NO
Brazil-SVA-075_2016-MF615503	MF615503	2016	Brazil	BRA-10	NO
Brazil-SVA-077_2016-MF615504	MF615504	2016	Brazil	BRA-11	NO
Brazil-SVA-078_2016-MF615505	MF615505	2016	Brazil	BRA-12	NO
CHN-SVA-AH01-CH-2016-MF460448	MF460448	2016	CHN	CHN-06	YES
CHN-SVA-DL-2016-KX751944	KX751944	2016	CHN	CHN-07	NO
CHN-SVA-GXI09-2016-KY038016	KY038016	2016	CHN	CHN-08	NO
CHN-SVA-HB-CH-2016-KX377924	KX377924	2016	CHN	CHN-09	YES
CHN-SVA-HLJ-2016-KY419132	KY419132	2016	CHN	CHN-10	NO
CHN-SVA-LX-01-2016-KX751945	KX751945	2016	CHN	CHN-11	NO
CHN-SVA-SVV HN16-MF893200	MF893200	2016	CHN	CHN-12	NO
CHN-SVA-ZW01- 2016-KX751946	KX751946	2016	CHN	CHN-13	YES
Colombia-SVA-2016-KX857728	KX857728	2016	Colombia	COL-01	NO
Thailand- G103_2-2016-KY368744	KY368744	2016	Thailand	THA-01	NO
Thailand- G137_1-2016-MF416219	MF416219	2016	Thailand	THA-02	NO
Thailand-G103_1-2016-KY368743	KY368743	2016	Thailand	THA-03	NO
Thailand-SVA- G27_2-2016-MF416218	MF416218	2016	Thailand	THA-04	NO
Thailand-SVA- G27-1-2016-MF416217	MF416217	2016	Thailand	THA-05	NO
Thailand-SVA-G137_2-2016-MF416220	MF416220	2016	Thailand	THA-06	NO
USA-SVA-ATCC PTA-5343-KU954086	KU954086	2016	USA	USA-78	NO
USA-SVA-IL_Purdue_43-2016-KY618835	KY618835	2016	USA	USA-79	NO
USA-SVA-IN_Purdue_1581-2016-KY618836	KY618836	2016	USA	USA-80	NO
USA-SVA-IN_Purdue_3698-2016-KY618837	KY618837	2016	USA	USA-81	NO
USA-SVA-MI16-038766-2016- MN812958	MN812958	2016	USA	USA-82	NO
USA-SVA-MN-009-2016-MK333633	MK333633	2016	USA	USA-83	NO
USA-SVA-MN-010-2016-MK333634	MK333634	2016	USA	USA-84	NO
USA-SVA-MN-011-2016-MK333635	MK333635	2016	USA	USA-85	NO
USA-SVA-MN-012-2016-MK333636	MK333636	2016	USA	USA-86	NO
USA-SVA-MN-013-2016-MK333637	MK333637	2016	USA	USA-87	NO
CHN-SVA- GD06-2017-MH316117	MH316117	2017	CHN	CHN-14	NO
CHN-SVA-AH02-CH-2017-MF460449	MF460449	2017	CHN	CHN-15	NO
CHN-SVA-CH-GDLZ01-2017-MG428680	MG428680	2017	CHN	CHN-16	NO
CHN-SVA-CHhb17-2017-MG983756	MG983756	2017	CHN	CHN-17	NO
CHN-SVA-CHN01-2017-MG765550	MG765550	2017	CHN	CHN-18	NO
CHN-SVA-CHN-02-2017-MG765551	MG765551	2017	CHN	CHN-19	NO
CHN-SVA-CHN-03-2017-MG765552	MG765552	2017	CHN	CHN-20	NO
CHN-SVA-CHN-04-2017-MG765553	MG765553	2017	CHN	CHN-21	NO
CHN-SVA-CHN-05-2017-MG765554	MG765554	2017	CHN	CHN-22	NO
CHN-SVA-CHN-06-2017-MG765555	MG765555	2017	CHN	CHN-23	NO
CHN-SVA-CHN-07-2017-MG765556	MG765556	2017	CHN	CHN-24	NO
CHN-SVA-CHN-08- 2017-MG765557	MG765557	2017	CHN	CHN-25	NO
CHN-SVA-CHN-09-2017-MG765558	MG765558	2017	CHN	CHN-26	NO
CHN-SVA-CHN-10-2017-MG765559	MG765559	2017	CHN	CHN-27	YES
CHN-SVA-CHN-11-2017-MG765560	MG765560	2017	CHN	CHN-28	NO
CHN-SVA-CHN-12-2017-MG765561	MG765561	2017	CHN	CHN-29	NO
CHN-SVA-CHN-13-2017-MG765562	MG765562	2017	CHN	CHN-30	NO
CHN-SVA-CHN-14-2017-MG765563	MG765563	2017	CHN	CHN-31	NO
CHN-SVA-CHN-15-2017-MG765564	MG765564	2017	CHN	CHN-32	NO
CHN-SVA-CHN-16-2017-MG765565	MG765565	2017	CHN	CHN-33	NO
CHN-SVA-CHN-17-2017-MG765566	MG765566	2017	CHN	CHN-34	NO
CHN-SVA-FJ-2017-KY747510	KY747510	2017	CHN	CHN-35	YES
CHN-SVA-FuJ-2017-MH490944	MH490944	2017	CHN	CHN-36	NO
CHN-SVA-GD01-2017-MH316114	MH316114	2017	CHN	CHN-37	NO
CHN-SVA-GD1-2017-MF189000	MF189000	2017	CHN	CHN-38	NO
CHN-SVA-GD2-2017-MF189001	MF189001	2017	CHN	CHN-39	YES
CHN-SVA-GD03-2017-MH316115	MH316115	2017	CHN	CHN-40	NO
CHN-SVA-GD04-2017-MH316113	MH316113	2017	CHN	CHN-41	NO
CHN-SVA-GD05-2017-MH316116	MH316116	2017	CHN	CHN-42	NO
CHN-SVA-GDLZ02-2017-MG428681	MG428681	2017	CHN	CHN-43	NO
CHN-SVA-GDQC-2017-MG428682	MG428682	2017	CHN	CHN-44	NO
CHN-SVA-GDYD-2017-MG428683	MG428683	2017	CHN	CHN-45	NO
CHN-SVA-GDYS01-2017-MG428684	MG428684	2017	CHN	CHN-46	NO
CHN-SVA-GDYS02-2017-MG428685	MG428685	2017	CHN	CHN-47	NO
CHN-SVA-HBWH-JX2017-MH064436	MH064436	2017	CHN	CHN-48	YES
CHN-SVA-HeB01-2017- MF967574	MF967574	2017	CHN	CHN-49	NO
CHN-SVA-HN01-2017-MH064433	MH064433	2017	CHN	CHN-50	NO
CHN-SVA-HN02-2017-MH064434	MH064434	2017	CHN	CHN-51	NO
CHN-SVA-HN-2017-KY747511	KY747511	2017	CHN	CHN-52	YES
CHN-SVA-HN-HB20-MK170056	MK170056	2017	CHN	CHN-53	NO
CHN-SVA-HNSL-2017-KY747512	KY747512	2017	CHN	CHN-54	YES
CHN-SVA-ICR-F10-2017-MN171528	MN171528	2017	CHN	CHN-55	NO
CHN-SVA-LNSY01-2017-MH064435	MH064435	2017	CHN	CHN-56	NO
USA-SVA-CA-17-06-3D-2017-MH634510	MH634510	2017	USA	USA-88	NO
USA-SVA-CA-17-06-5D-2017-MH634519	MH634519	2017	USA	USA-89	NO
USA-SVA-CA-17-28-4D-2017-MH634514	MH634514	2017	USA	USA-90	NO
USA-SVA-MI17-011956-2017-MN812959	MN812959	2017	USA	USA-91	NO
USA-SVA-US-CA-17-38-5D-2017-MH634512	MH634512	2017	USA	USA-92	NO
USA-SVA-US-CA-17-42-3D-2017-MH634506	MH634506	2017	USA	USA-93	NO
USA-SVA-US-CA-17-43-3D-2017-MH634518	MH634518	2017	USA	USA-94	NO
USA-SVA-US-CA-17-43-5D-2017-MH634520	MH634520	2017	USA	USA-95	NO
USA-SVA-US-CA-17-57-11D-2017-MH634511	MH634511	2017	USA	USA-96	YES
USA-SVA-US-CA-17-58-2D-2017-MH634515	MH634515	2017	USA	USA-97	NO
USA-SVA-US-CA-17-59-3D-2017-MH634508	MH634508	2017	USA	USA-98	NO
USA-SVA-US-CA-17-60-2D-2017-MH634509	MH634509	2017	USA	USA-99	NO
USA-SVA-US-CA-17-65-4D-2017-MH634507	MH634507	2017	USA	USA-100	NO
USA-SVA-US-CA-17-94-9D-2017-MH634521	MH634521	2017	USA	USA-101	NO
USA-SVA-US-CA-17-95-9D-2017-MH634513	MH634513	2017	USA	USA-102	NO
USA-SVA-US-CA-17-96-3D-2017-MH634522	MH634522	2017	USA	USA-103	NO
USA-SVA-US-CA-17-96-4D-2017-MH634517	MH634517	2017	USA	USA-104	NO
USA-SVA-US-CA-17-97-3D-2017-MH634516	MH634516	2017	USA	USA-105	YES
USA-SVA-WI17-014775-2017-MN812960	MN812960	2017	USA	USA-106	NO
CHN-SVA-SVV-SC-01-2018-MH716015	MH716015	2018	CHN	CHN-57	YES
CHN-SVA-BH-2018-MH844687	MH844687	2018	CHN	CHN-58	NO
CHN-SVA-CH-GDFS-2018-MK284514	MK284514	2018	CHN	CHN-59	NO
CHN-SVA-CH-GDJY-2018-MK284515	MK284515	2018	CHN	CHN-60	YES
CHN-SVA-GD2018-MK252002	MK252002	2018	CHN	CHN-61	YES
CHN-SVA-GD-S1-2018-MK802892	MK802892	2018	CHN	CHN-62	NO
CHN-SVA-GD-S2-2018- MK802890	MK802890	2018	CHN	CHN-63	NO
CHN-SVA-GD-S3-2018-MK802891	MK802891	2018	CHN	CHN-64	NO
CHN-SVA-GD-S4-2018-MK463619	MK463619	2018	CHN	CHN-65	NO
CHN-SVA-GD-S5-2018-MK463618	MK463618	2018	CHN	CHN-66	NO
CHN-SVA-GX-CH-2018-MK039162	MK039162	2018	CHN	CHN-67	NO
CHN-SVA-GXHZH-1-MK170054	MK170054	2018	CHN	CHN-68	YES
CHN-SVA-GXHZH-91.3-MK170055	MK170055	2018	CHN	CHN-69	YES
CHN-SVA-GXT-92-2018-MK256736	MK256736	2018	CHN	CHN-70	NO
CHN-SVA-HB-2018-MH844688	MH844688	2018	CHN	CHN-71	NO
CHN-SVA-HeNKF-1-2018-MK357117	MK357117	2018	CHN	CHN-72	YES
CHN-SVA-HeNNY-1-2018-MK357116	MK357116	2018	CHN	CHN-73	YES
CHN-SVA-HeNZMD-1-2018-MK357115	MK357115	2018	CHN	CHN-74	NO
CHN-SVA-HS-02-2018-MK357115	MK357115	2018	CHN	CHN-75	YES
CHN-SVA-HS-03-2018-MH817446	MH817446	2018	CHN	CHN-76	NO
CHN-SVA-HZ-2018-MH844686	MH844686	2018	CHN	CHN-77	YES
CHN-SVA-SDta-2018-MN433300	MN433300	2018	CHN	CHN-78	NO
CHN-SVA-Sichuan HS-01-2018-MH588717	MH588717	2018	CHN	CHN-79	NO
CHN-SVV-SD-MH779611	MH779611	2018	CHN	CHN-80	NO
VietNam-SVA-3187-2018-MH704432	MH704432	2018	VietNam	VNM-01	NO
CHN-SVA-SVA1-FL-2019	MN922286	2017	CHN	CHN-81	NO
