# Supplementary material for: Senecavirus A Enhances Its Adaptive Evolution via Synonymous Codon Bias Evolution
Source: Viruses. 2022 May 16;14(5):1055. doi: 10.3390/v14051055 (PMC9146685; doi:10.3390/v14051055)
Supplement: Supplementary file 1 [file viruses-14-01055-s001.zip › Table S2- Codon bias calculation data of Sevecavirus A strain.xlsx]

## Sheet: Sheet1
Supplementary Table 3. Codon bias calculation data of Sevecavirus A strain
clustering analysis	Strain the full name	T3s	C3s	A3s	G3s	ENC	GC	PR2-X	PR2-Y	GC1	GC2	GC3	GC12
group I	USA-89-47552-1989-MN233028	0.3273	0.3997	0.2339	0.2601	55.81	0.511	0.39421	0.416785	0.55	0.43	0.552	0.49
	USA-IA89-47552-1989-MN812938	0.3286	0.4002	0.2321	0.2596	55.67	0.511	0.393453	0.413947	0.55	0.43	0.552	0.49
	USA-IA90-23664-1990 -MN233030	0.3302	0.398	0.2318	0.2597	55.61	0.511	0.394861	0.412456	0.55	0.431	0.551	0.4905
	USA-IL92-48963-1992-MN812940	0.328	0.4013	0.2302	0.2609	55.44	0.511	0.39399	0.412397	0.548	0.43	0.554	0.489
	USA-IL94-9356-1993-MN233032	0.3244	0.4036	0.2288	0.2632	55.35	0.513	0.394721	0.413594	0.55	0.431	0.558	0.4905
	USA-MN88-36695-1988-MN812937	0.3372	0.3914	0.2319	0.2622	55.48	0.507	0.401163	0.407486	0.549	0.427	0.546	0.488
	USA-NC88-23626-1988-MN812936	0.3372	0.3914	0.2319	0.2622	55.48	0.507	0.401163	0.407486	0.55	0.427	0.546	0.4885
	USA-NJ90-10324-1989-MN812939	0.3242	0.404	0.2333	0.2591	55.51	0.511	0.39074	0.418475	0.549	0.429	0.555	0.489
group II	USA-2008-NC-011349	0.3264	0.4007	0.2282	0.2653	55.2	0.512	0.398348	0.411468	0.548	0.431	0.556	0.4895
	USA-SVV-001-2008-DQ641257	0.3264	0.4007	0.2282	0.2653	55.2	0.512	0.398348	0.411468	0.548	0.431	0.556	0.4895
	USA-TN06-429971-2006-MN233022	0.3201	0.4081	0.2244	0.2683	55.27	0.515	0.396659	0.412121	0.549	0.429	0.565	0.489
	USA-SC05-363649-2005-MN233020	0.3178	0.4119	0.2242	0.2671	55.49	0.515	0.393373	0.413653	0.549	0.43	0.566	0.4895
	USA-MN99-29256-1999-MN233033	0.3231	0.4061	0.225	0.2658	55.2	0.514	0.395595	0.410509	0.549	0.43	0.561	0.4895
	USA-MN07-00487-2007-MN812944	0.3204	0.4062	0.2305	0.2638	55.59	0.513	0.393731	0.418406	0.55	0.431	0.561	0.4905
	USA-IL01-84124-2001-MN233019	0.3215	0.4088	0.2228	0.2662	55.18	0.515	0.39437	0.409333	0.55	0.432	0.564	0.491
	USA-IL00-66289-2000-MN233017	0.3198	0.4102	0.2226	0.2668	55.16	0.516	0.394092	0.410398	0.549	0.432	0.566	0.4905
	USA-CA01-131395-2001-MN812942	0.3246	0.4044	0.2211	0.2704	55.41	0.514	0.400711	0.405168	0.549	0.43	0.563	0.4895
	USA-ATCC_PTA-5343-KU954086	0.3264	0.4007	0.2282	0.2653	55.2	0.512	0.398348	0.411468	0.548	0.431	0.556	0.4895
	CNA-07-503297-2007-MN233023	0.3204	0.4062	0.2305	0.2638	55.59	0.513	0.393731	0.418406	0.55	0.431	0.561	0.4905
group III	Brazil-011_2015-MF615501	0.3297	0.3978	0.2282	0.2635	54.96	0.512	0.398458	0.409034	0.552	0.432	0.554	0.492
	Brazil-075_2016-MF615503	0.3232	0.4022	0.2311	0.2627	55.38	0.513	0.395097	0.416922	0.55	0.433	0.556	0.4915
	Brazil-078_2016-MF615505	0.3272	0.4008	0.2241	0.2676	55.27	0.513	0.400359	0.406494	0.55	0.43	0.559	0.49
	Brazil-128_2015-MF615506	0.3243	0.4027	0.2257	0.2668	55.26	0.514	0.398506	0.410364	0.551	0.432	0.56	0.4915
	Brazil-235_2015-MF615507	0.3275	0.3977	0.2279	0.2658	55.42	0.514	0.400603	0.410335	0.552	0.434	0.575	0.493
	Brazil-GO3-2015-KR063109	0.3226	0.4038	0.2301	0.263	55.47	0.514	0.394421	0.41632	0.553	0.432	0.558	0.4925
	Brazil-MG1-2015-KR063107	0.3208	0.4058	0.2268	0.2659	55.09	0.515	0.395861	0.414171	0.552	0.432	0.561	0.492
	CHN-_GD06-17-MH316117	0.3211	0.4091	0.2233	0.2668	54.74	0.516	0.394733	0.410176	0.552	0.431	0.564	0.4915
	CHN-AH02-2017-MF460449	0.3186	0.4108	0.2248	0.2653	54.98	0.516	0.392398	0.413692	0.552	0.432	0.565	0.492
	CHN-BH-2018-MH844687	0.328	0.4028	0.2071	0.2765	54.66	0.521	0.407037	0.38703	0.563	0.432	0.569	0.4975
	CHN-CH-02-2015-KX173339	0.3255	0.4002	0.2312	0.2604	55.3	0.514	0.394187	0.415304	0.552	0.438	0.554	0.495
	CHN-CH-GDFS-2018-MK284514	0.3173	0.4151	0.2198	0.2678	54.66	0.518	0.392151	0.409235	0.551	0.433	0.57	0.492
	CHN-CH-GDLZ01-2017-MG4286	0.3213	0.4064	0.2226	0.2689	54.17	0.516	0.398193	0.409266	0.551	0.433	0.564	0.492
	CHN-CHhb17-2017-MG983756	0.323	0.407	0.2232	0.267	54.41	0.516	0.396142	0.408642	0.552	0.432	0.563	0.492
	CHN-CHN01-2017-MG765550	0.3255	0.4046	0.2218	0.2674	54.56	0.515	0.397917	0.405262	0.55	0.433	0.562	0.4915
	CHN-CHN-02-2017-MG765551	0.3241	0.4064	0.2229	0.266	54.42	0.516	0.395598	0.407495	0.552	0.432	0.562	0.492
	CHN-CHN-03-2017-MG765552	0.323	0.4043	0.2229	0.2692	54.19	0.516	0.399703	0.408317	0.551	0.433	0.564	0.492
	CHN-CHN-04-2017-MG765553	0.3217	0.4062	0.2233	0.2682	54.2	0.516	0.397687	0.409725	0.552	0.433	0.563	0.4925
	CHN-CHN-05-2017-MG765554	0.323	0.4053	0.2226	0.2684	54.25	0.517	0.398397	0.407991	0.554	0.433	0.564	0.4935
	CHN-CHN-06-2017-MG765555	0.3212	0.4062	0.222	0.2702	54.21	0.517	0.399468	0.408689	0.551	0.433	0.565	0.492
	CHN-CHN-07-2017-MG765556	0.3182	0.4116	0.2246	0.2658	54.95	0.516	0.392383	0.41378	0.551	0.431	0.566	0.491
	CHN-CHN-08-_2017-MG765557	0.3211	0.408	0.2239	0.2672	54.93	0.516	0.395735	0.410826	0.552	0.43	0.564	0.491
	CHN-CHN-09-2017-MG765558	0.3186	0.4109	0.2237	0.2672	54.88	0.517	0.394042	0.412502	0.552	0.432	0.567	0.492
	CHN-CHN-11-2017-MG765560	0.3297	0.3984	0.2273	0.263	55.23	0.513	0.397641	0.408079	0.552	0.434	0.554	0.493
	CHN-CHN-15-2017-MG765564	0.3222	0.4051	0.2296	0.2615	55.1	0.515	0.392289	0.416093	0.554	0.434	0.559	0.494
	CHN-CHN-17-2017-MG765566	0.3244	0.4046	0.229	0.2599	55.11	0.514	0.391121	0.413806	0.552	0.434	0.557	0.493
	CHN-FuJ-2017-MH490944	0.3222	0.4066	0.2253	0.2665	54.9	0.515	0.395929	0.411507	0.552	0.431	0.562	0.4915
	CHN-GD01-2017-MH316114	0.3222	0.4079	0.2223	0.2666	54.36	0.517	0.395256	0.408264	0.552	0.433	0.564	0.4925
	CHN-GD05-2017-MH316116	0.3297	0.3984	0.2273	0.263	55.25	0.513	0.397641	0.408079	0.552	0.433	0.554	0.4925
	CHN-GD1-2017-MF189000	0.323	0.4048	0.2225	0.2687	54.33	0.516	0.398961	0.407883	0.551	0.434	0.563	0.4925
	CHN-GDQC-2017-MG428682	0.3222	0.4062	0.2211	0.2697	54.15	0.517	0.399024	0.406957	0.554	0.433	0.565	0.4935
	CHN-GD-S1-2018-MK802892	0.3232	0.4054	0.2217	0.2684	54.26	0.516	0.398338	0.406864	0.551	0.433	0.564	0.492
	CHN-GD-S2-2018-_MK802890	0.3231	0.4056	0.2243	0.2674	54.1	0.516	0.397325	0.409755	0.552	0.432	0.563	0.492
	CHN-GD-S4-2018-MK463619	0.3226	0.4072	0.2203	0.2697	54.51	0.516	0.398434	0.405784	0.551	0.432	0.566	0.4915
	CHN-GD-S5-2018-MK463618	0.3204	0.4083	0.2214	0.27	55.28	0.516	0.398054	0.408638	0.55	0.432	0.567	0.491
	CHN-GDYD-2017-MG428683	0.3239	0.404	0.2213	0.27	54.32	0.516	0.400593	0.405906	0.552	0.433	0.564	0.4925
	CHN-GDYS01-2017-MG428684	0.3233	0.4046	0.2222	0.2687	54.04	0.516	0.399079	0.407333	0.552	0.434	0.563	0.493
	CHN-GX-CH-2018-MK039162	0.3228	0.4017	0.2248	0.2691	54.79	0.515	0.401163	0.410519	0.549	0.434	0.561	0.4915
	CHN-GXI09-2016-KY038016	0.3252	0.4036	0.2278	0.2609	55.16	0.515	0.392626	0.411935	0.552	0.434	0.557	0.493
	CHN-GXT-92-2018-MK256736	0.3199	0.4072	0.2215	0.2708	54.42	0.516	0.39941	0.409124	0.549	0.433	0.566	0.491
	CHN-HB-2018-MH844688	0.3304	0.3986	0.2276	0.262	55.28	0.513	0.396609	0.407885	0.551	0.433	0.553	0.492
	CHN-HeB01-2017-_MF967574	0.3184	0.4106	0.2231	0.2666	54.95	0.517	0.39368	0.412004	0.551	0.433	0.566	0.492
	CHN-HeNZMD-1-2018-MK35711	0.3221	0.4061	0.2217	0.2705	54.98	0.516	0.399793	0.407687	0.553	0.431	0.565	0.492
	CHN-HLJ-2016-KY419132	0.3164	0.4124	0.2203	0.2702	54.68	0.518	0.395839	0.410471	0.551	0.433	0.57	0.492
	CHN-HN01-2017-MH064433	0.3206	0.4084	0.2197	0.2704	54.86	0.516	0.39835	0.406626	0.549	0.432	0.567	0.4905
	CHN-HN-HB20-MK170056	0.3304	0.3986	0.2276	0.262	55.28	0.513	0.396609	0.407885	0.551	0.433	0.553	0.492
	CHN-HS-03-2018-MH817446	0.3211	0.4074	0.2189	0.2728	54.82	0.517	0.401059	0.40537	0.552	0.431	0.568	0.4915
	CHN-ICR-F10-2017-MN171528	0.323	0.406	0.2245	0.2666	54.84	0.515	0.396372	0.410046	0.552	0.43	0.562	0.491
	CHN-LNSY01-2017-MH064435	0.319	0.4095	0.2257	0.2651	54.93	0.516	0.392974	0.414357	0.552	0.431	0.564	0.4915
	CHN-LX-01-2016-KX751945	0.3275	0.4035	0.2287	0.2601	55.44	0.512	0.391953	0.411183	0.55	0.432	0.555	0.491
	CHN-SDta-2018-MN433300	0.319	0.4113	0.226	0.264	54.6	0.516	0.390937	0.414679	0.552	0.431	0.568	0.4915
	CHN-Sichuan_HS-01-2018-MH588717	0.3193	0.4094	0.2198	0.2717	54.76	0.518	0.398914	0.407717	0.553	0.432	0.569	0.4925
	CHN-SVA1-FL-2017-MN922286	0.3177	0.4099	0.2246	0.2682	54.71	0.517	0.395517	0.414162	0.552	0.431	0.566	0.4915
	CHN-SVV_HN16-MF893200	0.3302	0.3984	0.2279	0.2617	55.25	0.513	0.396455	0.40835	0.552	0.433	0.553	0.4925
	CHN-SVV-SD-MH779611	0.32	0.4058	0.2261	0.2694	55.07	0.515	0.398993	0.414027	0.551	0.43	0.564	0.4905
	CNA-MB-NCFAD1-2015-KY4861	0.3273	0.4037	0.222	0.2661	55.26	0.514	0.397283	0.404151	0.551	0.432	0.56	0.4915
	CNA-MB-NCFAD4-2015-KY4861	0.3242	0.4061	0.2245	0.2648	55.34	0.515	0.394694	0.409149	0.553	0.432	0.561	0.4925
	CNA-MB-NCFAD7-2015-KY4861	0.3237	0.405	0.2251	0.2661	55.49	0.515	0.396513	0.410168	0.552	0.431	0.561	0.4915
	CNA-ON-FMA1-2015-KY486165	0.3237	0.4056	0.2251	0.2655	55.15	0.515	0.395619	0.410168	0.549	0.431	0.561	0.49
	Colombia-2016-KX857728	0.3221	0.4072	0.2222	0.2691	54.58	0.516	0.3979	0.408231	0.551	0.431	0.565	0.491
	Thailand-_G137_1-2016-MF416219	0.3208	0.407	0.225	0.2676	55.07	0.515	0.39668	0.412239	0.551	0.431	0.564	0.491
	Thailand-G103_1-2016-KY368743	0.3204	0.4072	0.2249	0.2683	55	0.515	0.397187	0.412434	0.549	0.432	0.564	0.4905
	Thailand-_G27-1-2016-MF416217	0.3188	0.4078	0.2257	0.2686	55.06	0.515	0.397102	0.414509	0.551	0.432	0.564	0.4915
	USA-15-39812IA-KU051391	0.3162	0.4134	0.2241	0.2664	54.77	0.517	0.39188	0.41477	0.551	0.431	0.568	0.491
	USA-15-41901SD-KU051394	0.3184	0.4113	0.223	0.2679	54.91	0.517	0.394435	0.411895	0.551	0.431	0.567	0.491
	USA-715-2014-KY172968	0.3246	0.406	0.2262	0.2642	55.37	0.514	0.394211	0.410675	0.551	0.43	0.56	0.4905
	USA-CA15-52-2015-MN812955	0.3144	0.4148	0.2217	0.2699	54.81	0.518	0.394187	0.413542	0.552	0.431	0.571	0.4915
	USA-CA-17-06-3D-2017-MH634510	0.309	0.4209	0.2237	0.2661	54.68	0.519	0.387336	0.419936	0.551	0.432	0.574	0.4915
	USA-CA-17-06-5D-2017-MH634519	0.3115	0.418	0.2257	0.2651	54.57	0.518	0.388084	0.420141	0.55	0.432	0.571	0.491
	USA-CA-17-28-4D-2017-MH634514	0.3193	0.4099	0.2241	0.2664	55.1	0.516	0.393908	0.412403	0.551	0.431	0.565	0.491
	USA-GA15-187-2015-MN81295	0.3166	0.4127	0.2222	0.2691	54.84	0.517	0.394691	0.412398	0.552	0.431	0.569	0.4915
	USA-GBI29-2015-KT827251	0.3179	0.4118	0.2241	0.2664	54.58	0.517	0.392804	0.413469	0.553	0.431	0.567	0.492
	USA-HI13-007758-2013-MN812947	0.3152	0.4128	0.2271	0.2643	55.34	0.517	0.390341	0.418772	0.552	0.432	0.567	0.492
	USA-IA05-401302-2005-MN233021	0.3208	0.4082	0.2257	0.2663	55.43	0.514	0.394811	0.412992	0.548	0.431	0.564	0.4895
	USA-IA15-64-2015-MN812956	0.3179	0.4123	0.2217	0.2682	54.75	0.517	0.394122	0.41086	0.551	0.431	0.569	0.491
	USA-IA39812-2015-KU954087	0.3168	0.4129	0.2241	0.2664	54.79	0.517	0.392168	0.414309	0.55	0.431	0.567	0.4905
	USA-IA40380-2015-KT757280	0.3144	0.4148	0.2222	0.2691	54.65	0.518	0.393479	0.414089	0.551	0.431	0.571	0.491
	USA-IA40381-2015-KU954088	0.3146	0.4145	0.2229	0.2686	54.66	0.518	0.393207	0.414698	0.552	0.431	0.57	0.4915
	USA-IA44662-2015-KU954089	0.3168	0.4129	0.2211	0.2697	55.02	0.518	0.395107	0.411043	0.551	0.431	0.57	0.491
	USA-IA46008-2015-KT757282	0.3162	0.4123	0.2235	0.2684	54.51	0.517	0.3943	0.414119	0.55	0.431	0.569	0.4905
	USA-IL_Purdue_43-2016-KY618835	0.3188	0.411	0.2209	0.2699	54.81	0.516	0.396387	0.409301	0.552	0.431	0.568	0.4915
	USA-IL-01-8-2015-MH634523	0.3179	0.4118	0.2229	0.2678	54.79	0.517	0.394055	0.412167	0.552	0.431	0.568	0.4915
	USA-IL-14-7a-2015-MH63452	0.3208	0.4075	0.22	0.272	54.99	0.517	0.400294	0.406805	0.552	0.432	0.567	0.492
	USA-IL-46-1a-2015-MH63452	0.3173	0.4118	0.2235	0.2678	54.89	0.517	0.394055	0.413277	0.552	0.432	0.568	0.492
	USA-IL-51-4-2015-MH634527	0.3206	0.4091	0.2217	0.2692	54.68	0.517	0.396875	0.408814	0.552	0.431	0.566	0.4915
	USA-IL-72-1-2015-MH634530	0.3219	0.4081	0.2198	0.2705	54.75	0.517	0.398615	0.40576	0.552	0.431	0.567	0.4915
	USA-IL-72-2-2015-MH634531	0.3173	0.4129	0.2209	0.2689	54.87	0.517	0.394397	0.410442	0.549	0.432	0.569	0.4905
	USA-IN_Purdue_3698-2016-KY618837	0.3182	0.4116	0.2202	0.2704	54.87	0.517	0.396481	0.40899	0.551	0.431	0.57	0.491
	USA-KS15-01-2015-KX019804	0.3179	0.4118	0.2235	0.2671	54.79	0.517	0.393431	0.412819	0.552	0.431	0.568	0.4915
	USA-MI16-038766-2016-MN812958	0.3237	0.4056	0.2263	0.2642	55.21	0.514	0.394446	0.411455	0.549	0.432	0.561	0.4905
	USA-MI17-011956-2017-MN812959	0.3151	0.4134	0.2218	0.2707	54.86	0.517	0.395702	0.413112	0.551	0.43	0.571	0.4905
	USA-MN_US-2015-MN164664	0.3169	0.4126	0.2217	0.2691	54.86	0.518	0.394748	0.411623	0.552	0.431	0.569	0.4915
	USA-MN-004-2015-MK333629	0.3173	0.4123	0.2211	0.2697	54.89	0.518	0.395455	0.410661	0.552	0.431	0.57	0.4915
	USA-MN-006-2015-MK333631	0.3169	0.4126	0.2217	0.2691	54.86	0.518	0.394748	0.411623	0.551	0.431	0.569	0.491
	USA-MN-007-2015-MK333632	0.3153	0.4141	0.2224	0.2686	54.7	0.517	0.393438	0.413614	0.552	0.431	0.57	0.4915
	USA-MN-009-2016-MK333633	0.325	0.4058	0.2223	0.2671	55.04	0.515	0.396939	0.406176	0.552	0.431	0.563	0.4915
	USA-MN-011-2016-MK333635	0.3162	0.414	0.2198	0.2704	54.73	0.518	0.395091	0.410075	0.552	0.431	0.571	0.4915
	USA-MN-012-2016-MK333636	0.3188	0.411	0.2197	0.2702	54.86	0.518	0.396653	0.407985	0.55	0.432	0.567	0.491
	USA-MN-013-2016-MK333637	0.3188	0.4105	0.2246	0.2664	54.56	0.516	0.393559	0.413324	0.551	0.431	0.566	0.491
	USA-MN15-308-M3-2015-KU359214	0.315	0.4143	0.2217	0.2697	54.71	0.517	0.394298	0.41308	0.551	0.431	0.571	0.491
	USA-MN15-84-4-2015-KU359210	0.3153	0.413	0.2223	0.2697	54.83	0.517	0.395049	0.413504	0.551	0.431	0.57	0.491
	USA-MO15-029085-2015-MN233024	0.3186	0.4103	0.2223	0.2691	54.7	0.517	0.396085	0.410982	0.552	0.431	0.568	0.4915
	USA-ND15-029655-2015-MN812951	0.3282	0.3997	0.2215	0.2704	54.83	0.514	0.403522	0.402947	0.551	0.432	0.56	0.4915
	USA-SD15-26-2015-KX778101	0.3184	0.4113	0.2224	0.2686	54.9	0.517	0.395058	0.411243	0.551	0.431	0.57	0.491
	USA-SD41901-2015-KT757281	0.3179	0.4118	0.2224	0.2686	54.89	0.517	0.394768	0.411623	0.551	0.431	0.568	0.491
	USA-US-CA-17-42-3D-2017-MH634506	0.3162	0.4123	0.2223	0.2705	54.94	0.517	0.396163	0.412813	0.549	0.431	0.569	0.49
	USA-US-CA-17-59-3D-2017-MH634508	0.3162	0.4118	0.2246	0.2676	54.92	0.517	0.393877	0.415311	0.552	0.43	0.57	0.491
	USA-US-CA-17-60-2D-2017-MH634509	0.3179	0.4118	0.2173	0.2743	54.73	0.517	0.399796	0.406016	0.549	0.432	0.568	0.4905
	USA-US-CA-17-94-9D-2017-MH634521	0.3129	0.4184	0.2187	0.2707	54.89	0.519	0.392831	0.4114	0.55	0.43	0.572	0.49
	USA-WI17-014775-2017-MN812960	0.3157	0.4145	0.2198	0.2705	54.91	0.518	0.394891	0.410458	0.551	0.431	0.575	0.491
	VietNam-3187-2018-MH704432	0.3229	0.4036	0.2221	0.2644	54.96	0.519	0.395808	0.407523	0.552	0.431	0.572	0.4915
	USA-OH1-KU058182	0.3155	0.4138	0.2224	0.2692	54.57	0.517	0.394143	0.41346	0.554	0.441	0.562	0.4975
Annotation：T3s、C3s、A3s、G3s means the proportion of the corresponding base in the codon compiled amino acid.GC means the proportion of GC in the codon.PR2-X、PR2-Y means Parity Rule 2 (PR2) analysis of the abscissa and the ordinate.GC1、GC2、GC3 means that the first, second and third in the synonymous codon is the GC proportion.GC12 means The first and second nucleotides in the triplet codon are the …
