# Supplementary material for: Senecavirus A Enhances Its Adaptive Evolution via Synonymous Codon Bias Evolution
Source: Viruses. 2022 May 16;14(5):1055. doi: 10.3390/v14051055 (PMC9146685; doi:10.3390/v14051055)
Supplement: Supplementary file 1 [file viruses-14-01055-s001.zip › Table S4-A quantitative index of changes in synonymous codon usage patterns of amino acids in three groups of Senecavirus A.xlsx]

## Sheet: Sheet1
Supplmentary Table 4. A quantitative index of changes in synonymous codon usage patterns of amino acids in three groups of Senecavirus A
group I				group II				group III
#Codon	AA	Fraction	Number	#Codon	AA	Fraction	Number	#Codon	AA	Fraction	Number
GCA	A	0.106	143	GCA	A	0.123	226	GCA	A	0.119	2258
GCC	A	0.371	499	GCC	A	0.42	772	GCC	A	0.411	7830
GCG	A	0.155	209	GCG	A	0.133	245	GCG	A	0.145	2762
GCT	A	0.367	494	GCT	A	0.323	594	GCT	A	0.325	6189
TGC	C	0.45	72	TGC	C	0.441	97	TGC	C	0.45	1012
TGT	C	0.55	88	TGT	C	0.559	123	TGT	C	0.55	1235
GAC	D	0.541	532	GAC	D	0.56	758	GAC	D	0.623	8745
GAT	D	0.459	451	GAT	D	0.44	595	GAT	D	0.377	5287
GAA	E	0.557	420	GAA	E	0.529	551	GAA	E	0.471	4851
GAG	E	0.443	334	GAG	E	0.471	490	GAG	E	0.529	5456
TTC	F	0.493	468	TTC	F	0.536	693	TTC	F	0.578	7617
TTT	F	0.507	481	TTT	F	0.464	599	TTT	F	0.422	5562
GGA	G	0.249	303	GGA	G	0.228	380	GGA	G	0.238	4054
GGC	G	0.291	354	GGC	G	0.304	508	GGC	G	0.292	4957
GGG	G	0.195	237	GGG	G	0.206	343	GGG	G	0.202	3428
GGT	G	0.265	322	GGT	G	0.262	438	GGT	G	0.268	4562
CAC	H	0.589	202	CAC	H	0.597	276	CAC	H	0.551	2590
CAT	H	0.411	141	CAT	H	0.403	186	CAT	H	0.449	2107
ATA	I	0.136	86	ATA	I	0.134	117	ATA	I	0.139	1248
ATC	I	0.486	307	ATC	I	0.484	422	ATC	I	0.492	4418
ATT	I	0.378	239	ATT	I	0.382	333	ATT	I	0.369	3319
AAA	K	0.488	391	AAA	K	0.457	496	AAA	K	0.447	4946
AAG	K	0.512	410	AAG	K	0.543	589	AAG	K	0.553	6128
CTA	L	0.123	206	CTA	L	0.112	260	CTA	L	0.109	2567
CTC	L	0.252	424	CTC	L	0.257	598	CTC	L	0.242	5722
CTG	L	0.25	421	CTG	L	0.252	588	CTG	L	0.265	6264
CTT	L	0.153	257	CTT	L	0.151	351	CTT	L	0.178	4195
TTA	L	0.041	69	TTA	L	0.058	136	TTA	L	0.055	1293
TTG	L	0.181	304	TTG	L	0.171	398	TTG	L	0.151	3563
ATG	M	1	375	ATG	M	1	497	ATG	M	1	5177
AAC	N	0.552	469	AAC	N	0.527	618	AAC	N	0.578	6771
AAT	N	0.448	380	AAT	N	0.473	555	AAT	N	0.422	4944
CCA	P	0.122	145	CCA	P	0.104	171	CCA	P	0.106	1775
CCC	P	0.436	519	CCC	P	0.435	713	CCC	P	0.395	6617
CCG	P	0.109	130	CCG	P	0.133	218	CCG	P	0.135	2267
CCT	P	0.333	397	CCT	P	0.328	537	CCT	P	0.364	6102
CAA	Q	0.562	378	CAA	Q	0.515	479	CAA	Q	0.513	4804
CAG	Q	0.438	294	CAG	Q	0.485	452	CAG	Q	0.487	4559
AGA	R	0.195	145	AGA	R	0.202	211	AGA	R	0.225	2346
AGG	R	0.125	93	AGG	R	0.124	130	AGG	R	0.087	909
CGA	R	0.122	91	CGA	R	0.131	137	CGA	R	0.117	1224
CGC	R	0.253	188	CGC	R	0.226	236	CGC	R	0.183	1910
CGG	R	0.135	100	CGG	R	0.127	133	CGG	R	0.16	1673
CGT	R	0.17	126	CGT	R	0.189	198	CGT	R	0.227	2366
AGC	S	0.093	131	AGC	S	0.103	198	AGC	S	0.115	2239
AGT	S	0.113	159	AGT	S	0.107	206	AGT	S	0.104	2017
TCA	S	0.122	172	TCA	S	0.111	214	TCA	S	0.119	2320
TCC	S	0.271	381	TCC	S	0.243	466	TCC	S	0.206	4009
TCG	S	0.092	129	TCG	S	0.094	181	TCG	S	0.089	1727
TCT	S	0.309	434	TCT	S	0.341	656	TCT	S	0.368	7160
ACA	T	0.217	263	ACA	T	0.227	385	ACA	T	0.236	4073
ACC	T	0.36	436	ACC	T	0.364	617	ACC	T	0.383	6618
ACG	T	0.13	158	ACG	T	0.119	202	ACG	T	0.109	1885
ACT	T	0.293	355	ACT	T	0.289	489	ACT	T	0.272	4698
GTA	V	0.144	183	GTA	V	0.15	261	GTA	V	0.15	2603
GTC	V	0.303	386	GTC	V	0.306	531	GTC	V	0.326	5655
GTG	V	0.304	387	GTG	V	0.31	538	GTG	V	0.306	5301
GTT	V	0.248	316	GTT	V	0.234	407	GTT	V	0.218	3789
TGG	W	1	216	TGG	W	1	297	TGG	W	1	3018
TAC	Y	0.72	466	TAC	Y	0.753	674	TAC	Y	0.764	6925
TAT	Y	0.28	181	TAT	Y	0.247	221	TAT	Y	0.236	2137
TAA	*	0	0	TAA	*	0	0	TAA	*	0	0
TAG	*	0	0	TAG	*	0	0	TAG	*	0	0
TGA	*	1	8	TGA	*	1	11	TGA	*	1	112
